# Supplementary material for: Chemical Composition, Repellent, and Oviposition Deterrent Potential of Wild Plant Essential Oils against Three Mosquito Species
Source: Molecules. 2024 Jun 4;29(11):2657. doi: 10.3390/molecules29112657 (PMC11173646; doi:10.3390/molecules29112657)
Supplement: Supplementary file 1 [file molecules-29-02657-s001.zip]

Archive with 1 entries (1 files):
- molecules-2997239-supplementary.pdf
